# Supplementary material for: Chemical Composition and Antibacterial Activity of Liquid and Volatile Phase of Essential Oils against Planktonic and Biofilm-Forming Cells of Pseudomonas aeruginosa
Source: Molecules. 2022 Jun 25;27(13):4096. doi: 10.3390/molecules27134096 (PMC9268626; doi:10.3390/molecules27134096)
Supplement: Supplementary file 1 [file molecules-27-04096-s001.zip]

Archive with 1 entries (1 files):
- molecules-1725227-SI.pdf
